# Supplementary material for: Synthesis of New Highly Functionalized 1H-Indole-2-carbonitriles via Cross-Coupling Reactions
Source: Molecules. 2021 Aug 31;26(17):5287. doi: 10.3390/molecules26175287 (PMC8434198; doi:10.3390/molecules26175287)
Supplement: Supplementary file 1 [file molecules-26-05287-s001.zip]

Archive with 1 entries (1 files):
- molecules-1321463-supplementary.pdf
